# Supplementary material for: A fungal avirulence factor encoded in a highly plastic genomic region triggers partial resistance to septoria tritici blotch
Source: New Phytol. 2018 Apr 25;219(3):1048–61. doi: 10.1111/nph.15180 (PMC6055703; doi:10.1111/nph.15180)
Supplement: Supplementary file 2 — Table S2 Effector gene cluster annotation. gff file of the manually reannotated effector genes identified in the QTL [file NPH-219-1048-s002.xlsx]

## Sheet: Sheet1
New Phytologist Supporting Information Table S2
Article title: A fungal avirulence factor encoded in a highly plastic genomic region triggers partial resistance to septoria tritici blotch
Authors: Lukas Meile, Daniel Croll, Patrick C. Brunner, Clémence Plissonneau, Fanny E. Hartmann, Bruce A. McDonald and Andrea Sánchez-Vallet
Article acceptance date: 20 March 2018

## Sheet: Table_S2
Table S2. Effector gene cluster annotation. gff file of the manually reannotated effector genes identified in the QTL.
# start gene Avr3D1
3D7.chr_7	AUGUSTUS	gene	2082428	2082768	1	+	.	Avr3D1
3D7.chr_7	AUGUSTUS	transcript	2082428	2082768	1	+	.	Avr3D1.t1
3D7.chr_7	AUGUSTUS	start_codon	2082428	2082430	.	+	0	transcript_id "Avr3D1.t1"; gene_id "Avr3D1";
3D7.chr_7	AUGUSTUS	intron	2082557	2082615	1	+	.	transcript_id "Avr3D1.t1"; gene_id "Avr3D1";
3D7.chr_7	AUGUSTUS	CDS	2082428	2082556	1	+	0	transcript_id "Avr3D1.t1"; gene_id "Avr3D1";
3D7.chr_7	AUGUSTUS	CDS	2082616	2082768	1	+	1	transcript_id "Avr3D1.t1"; gene_id "Avr3D1";
3D7.chr_7	AUGUSTUS	stop_codon	2082766	2082768	.	+	0	transcript_id "Avr3D1.t1"; gene_id "Avr3D1";
# protein sequence = [MRSTATTLLFAFFGLLPVALAVEILPNSDCANHVCACCQDEFVETGEPYRGYCHNYEDSPYCWPEDAHHHDQWPRGTPKGEGYPCGFPCVPPR]
# end gene Avr3D1
# start gene QTL7_5
3D7.chr_7	AUGUSTUS	gene	2085251	2085526	1	-	.	QTL7_5
3D7.chr_7	AUGUSTUS	transcript	2085251	2085526	1	-	.	QTL7_5.t1
3D7.chr_7	AUGUSTUS	stop_codon	2085249	2085251	.	-	0	transcript_id "QTL7_5.t1"; gene_id "QTL7_5";
3D7.chr_7	AUGUSTUS	intron	2085279	2085356	1	-	.	transcript_id "QTL7_5.t1"; gene_id "QTL7_5";
3D7.chr_7	AUGUSTUS	CDS	2085357	2085526	1	-	0	transcript_id "QTL7_5.t1"; gene_id "QTL7_5";
3D7.chr_7	AUGUSTUS	CDS	2085251	2085278	1	-	1	transcript_id "QTL7_5.t1"; gene_id "QTL7_5";
3D7.chr_7	AUGUSTUS	start_codon	2085524	2085526	.	-	0	transcript_id "QTL7_5.t1"; gene_id "QTL7_5";
# protein sequence = [MRFAIFAAIAIWAGQAAADTCGDLACSVHGGPCFYGCMDEYGGLIPSTVKYKGRCRHGSHGSYCK]
# end gene QTL7_5
# start gene SSP_3
3D7.chr_7	AUGUSTUS	gene	2087916	2088164	1	+	.	SSP_3
3D7.chr_7	AUGUSTUS	transcript	2087916	2088164	1	+	.	SSP_3.t1
3D7.chr_7	AUGUSTUS	start_codon	2087916	2087918	.	+	0	transcript_id "SSP_3.t1"; gene_id "SSP_3";
3D7.chr_7	AUGUSTUS	intron	2087991	2088050	1	+	.	transcript_id "SSP_3.t1"; gene_id "SSP_3";
3D7.chr_7	AUGUSTUS	CDS	2087916	2087990	1	+	0	transcript_id "SSP_3.t1"; gene_id "SSP_3";
3D7.chr_7	AUGUSTUS	CDS	2088051	2088164	1	+	1	transcript_id "SSP_3.t1"; gene_id "SSP_3";
3D7.chr_7	AUGUSTUS	stop_codon	2088162	2088164	.	+	0	transcript_id "SSP_3.t1"; gene_id "SSP_3";
# protein sequence = [MKLSALVALMVAAMTSSVLADYADYVRVYPHDPIDGLPLTHIPRQNKCYQAAITQCGAEAANCSPLTRVSKGHTTHWYVDCRY]
# end gene SSP_3
# start gene SSP_4
3D7.chr_7	AUGUSTUS	gene	2089853	2089984	1	+	.	SSP_4
3D7.chr_7	AUGUSTUS	transcript	2089853	2089984	1	+	.	SSP_4.t1
3D7.chr_7	AUGUSTUS	start_codon	2089853	2089855	.	+	0	transcript_id "SSP_4.t1"; gene_id "SSP_4";
D7.chr_7	AUGUSTUS	CDS	2089853	2089984	1	+	1	transcript_id "SSP_4.t1"; gene_id "SSP_4";
3D7.chr_7	AUGUSTUS	stop_codon	2089984	2089986	.	+	0	transcript_id "SSP_4.t1"; gene_id "SSP_4";
# protein sequence = [MQLFALATLIAAVLAVAVPDPEARGRGAVCSQQHCPFWCTICD]
# end gene SSP_4
